# Supplementary material for: Bioactive Surface Modifications on Bioresorbable Bone Screws: A Step Forward in Orthopedic Surgery
Source: Polymers (Basel). 2025 Dec 24;18(1):52. doi: 10.3390/polym18010052 (PMC12788077; doi:10.3390/polym18010052)
Supplement: Supplementary file 1 [file polymers-18-00052-s001.zip]

Archive with 1 entries (1 files):
- polymers-4029936-supplementary.pdf
